# Supplementary material for: The Lilliput Effect in Colonial Organisms: Cheilostome Bryozoans at the Cretaceous–Paleogene Mass Extinction
Source: PLoS One. 2014 Feb 5;9(2):e87048. doi: 10.1371/journal.pone.0087048 (PMC3914794; doi:10.1371/journal.pone.0087048)
Supplement: Table S3 — Measurements of zooid length for assemblage level analysis. (XLS) [file pone.0087048.s003.xls]

## Sheet: S3 Assemblage zooid size
Bryozoan taxon	Formation	Zooid length (microns)
Aelopora catillus	Prairie Bluff Chalk	336
Anornithopora spooneri	Prairie Bluff Chalk	323.2
Aplousina incompta	Prairie Bluff Chalk	377.6
Balantiostoma nomas	Prairie Bluff Chalk	390
Balantiostoma octospinigera	Prairie Bluff Chalk	342.4
Castanopora dorothyae	Prairie Bluff Chalk	377.6
Cheethamia howei	Prairie Bluff Chalk	524.8
Conopeum rhombica	Prairie Bluff Chalk	342.4
Conopeum spissamentum	Prairie Bluff Chalk	550.4
Dionella rindsbergi	Prairie Bluff Chalk	252.8
Euritina metapolymorpha	Prairie Bluff Chalk	366.3
Flustrellaria braggsensis	Prairie Bluff Chalk	368
Peedeesella guhai	Prairie Bluff Chalk	342.4
Semiflustrella brittanica	Prairie Bluff Chalk	320
Setosinella meniscacantha	Prairie Bluff Chalk	316.8
Tricephalopora larwoodi	Prairie Bluff Chalk	571
Tricephalopora vibraculata	Prairie Bluff Chalk	508.8
Trichinopolia cassida	Prairie Bluff Chalk	428.8
Wilbertopora hayesi	Prairie Bluff Chalk	320
Wilbertopora livingstonensis	Prairie Bluff Chalk	364.8
Balantiostoma midwayanica	Clayton	342
Tricephalopora levigatum	Clayton	522
"Membranipora" clavata	Hojerup	624
"Membranipora" faustina	Hojerup	716.1
"Membranipora" impressa	Hojerup	521.4
"Membranipora" laximaculata	Hojerup	455.7
"Membranipora" velamen	Hojerup	489.6
Aechmella anglica	Hojerup	468.6
Aechmella latistoma	Hojerup	508.2
Aechmella seriata	Hojerup	592
Castanopora	Hojerup	588.8
Cribrilina intermixta	Hojerup	749.1
Cryptostomella	Hojerup	362.7
Cryptostomella	Hojerup	492.8
Dionella	Hojerup	764.8
Ellisina simplex	Hojerup	1299.2
Homalostega	Hojerup	499.2
Kelestoma triceps	Hojerup	540.8
Leptocheilopora filliozati	Hojerup	556.8
Membraniporella galeata	Hojerup	666.6
Membraniporella rapax	Hojerup	518.4
Micropora stevensis	Hojerup	409.6
Onychocella	Hojerup	771.2
Pelmatopora	Hojerup	652.8
Pliophloea subcornuta	Hojerup	452
Semieschara sp.	Hojerup	665.6
Stichomicropora	Hojerup	560
unident. A	Hojerup	541.2
"Membranipora" faustina	Korsnaeb	585.6
"Membranipora" sp.	Korsnaeb	630.3
Aechmella latistoma	Korsnaeb	403.2
Amphiblestrum elegans	Korsnaeb	547.8
Anornithopora	Korsnaeb	409.6
Callopora stefniensis	Korsnaeb	508.8
Micropora erratica	Korsnaeb	475.2
Pliophloea subcornuta	Korsnaeb	385
Puncturiella	Korsnaeb	534.4
Stichomicropora	Korsnaeb	519
unident. B	Korsnaeb	384
